# Supplementary material for: Evidence for an oncogenic role of HOXC6 in human non-small cell lung cancer
Source: PeerJ. 2019 Apr 9;7:e6629. doi: 10.7717/peerj.6629 (PMC6461029; doi:10.7717/peerj.6629)
Supplement: Supplemental Information 1 [file peerj-07-6629-s001.zip › RAW DATA/Fig 3. data.xlsx]

## Sheet: Sheet1
A549-NEO	A549-HOXC6		PC9-NEO	PC9-HOXC6
123.278	214.508		285.56	322.075
170.236	211.252		240.163	433.992
173.508	193.792		280.958	486.697
144.841	206.946		256.966	410.517
155.828	206.331		266.249	396.973
138.125	192.339		279.419	438.495
121.719	189.662		273.096	371.511
176.273	187.354		284.44	417.845
A549-NEO	A549-HOXC6		PC9-NEO	PC9-HOXC6
303.279	405.61		113.548	329.643
256.352	335.246		115.357	343.592
312.139	371.534		93.6722	413.455
