# Supplementary material for: Evidence for an oncogenic role of HOXC6 in human non-small cell lung cancer
Source: PeerJ. 2019 Apr 9;7:e6629. doi: 10.7717/peerj.6629 (PMC6461029; doi:10.7717/peerj.6629)
Supplement: Supplemental Information 1 [file peerj-07-6629-s001.zip › RAW DATA/Fig. 1A and 1B HOXC6 expression in lung cancer.xlsx]

## Sheet: Sheet1
GEO
GSE30219
GSE27262
