# Supplementary material for: Evidence for an oncogenic role of HOXC6 in human non-small cell lung cancer
Source: PeerJ. 2019 Apr 9;7:e6629. doi: 10.7717/peerj.6629 (PMC6461029; doi:10.7717/peerj.6629)
Supplement: Supplemental Information 1 [file peerj-07-6629-s001.zip › RAW DATA/Fig. 1C mRNA.xlsx]

## Sheet: Sheet1
Sample Name	Target Name	RQ	Ct Mean
103C	HOXC6	0.820479	29.4888
103N	HOXC6	1	32.7805
105C	HOXC6	1.98647	28.3608
105N	HOXC6	1	30.5469
106C	HOXC6	0.686692	31.7633
106N	HOXC6	1	31.1605
11C	HOXC6	1.14203	27.2929
11N	HOXC6	1	37.2019
121C	HOXC6	0.297598	34.982
121N	HOXC6	1	32.7055
125C	HOXC6	3.42084	31.8695
125N	HOXC6	1	35.0309
142C	HOXC6	2.81736	25.9434
142N	HOXC6	1	31.588
152C	HOXC6	6.51235	29.6033
152N	HOXC6	1	36.142
182C	HOXC6	2.01401	31.4889
182N	HOXC6	1	35.6848
183C	HOXC6	0.20896	30.8585
183N	HOXC6	1	36.1755
186C	HOXC6	2.59425	28.5684
186N	HOXC6	1	33.6498
228C	HOXC6	0.283794	29.3304
228N	HOXC6	1	31.0319
27C	HOXC6	2.01347	28.0709
27N	HOXC6	1	36.546
301C	HOXC6	4.17381	30.7594
301N	HOXC6	1	34.6367
302C	HOXC6	7.19829	31.1932
302N	HOXC6	1	38.6666
303C	HOXC6	1.25078	28.5763
303N	HOXC6	1	33.4038
304C	HOXC6	0.361161	29.4271
304N	HOXC6	1	31.7698
305C	HOXC6	5.38388	29.1998
305N	HOXC6	1	35.4763
306C	HOXC6	3.56719	31.2695
306N	HOXC6	1	35.0564
307C	HOXC6	3.15916	30.8695
307N	HOXC6	1	34.9321
308C	HOXC6	2.0894	28.1519
308N	HOXC6	1	35.9479
309C	HOXC6	2.86405	25.9834
309N	HOXC6	1	31.286
34C	HOXC6	2.47836	30.7244
34N	HOXC6	1	34.4648
3C	HOXC6	1.69809	34.8062
3N	HOXC6	1	33.9027
45C	HOXC6	4.5566	26.8612
45N	HOXC6	1	35.0319
67C	HOXC6	1.38438	27.8197
67N	HOXC6	1	34.2089
69C	HOXC6	0.75566	29.9944
69N	HOXC6	1	34.4227
6C	HOXC6	0.252529	32.6243
6N	HOXC6	1	35.3709
82C	HOXC6	4.36771	29.3625
82N	HOXC6	1	35.5493
99C	HOXC6	2.84327	30.798
99N	HOXC6	1	32.3563
