# Supplementary material for: Evidence for an oncogenic role of HOXC6 in human non-small cell lung cancer
Source: PeerJ. 2019 Apr 9;7:e6629. doi: 10.7717/peerj.6629 (PMC6461029; doi:10.7717/peerj.6629)
Supplement: Supplemental Information 1 [file peerj-07-6629-s001.zip › RAW DATA/Fig. 1D IHC.xlsx]

## Sheet: Sheet1
number	intensity	percent	score
224N	2	40	80
224C	3	90	270
192N	3	50	150
192C	3	70	210
103N	1	30	30
103C	3	70	210
203N	2	30	60
203C	1	40	40
214N	1	20	20
214C	1	40	40
175N	2	50	100
175C	2	70	140
166N	3	50	150
166C	1	20	20
176N	2	50	100
176C	1	90	90
186N	1	40	40
186C	2	95	190
183N	2	50	100
183C	1	60	60
200N	2	50	100
200C	2	90	180
27N	2	30	60
27C	3	95	285
99N	2	20	40
99C	3	20	60
234N	1	5	5
234C	1	60	60
125N	1	10	10
125C	0		0
228N	1	5	5
228C	1	40	40
34N	1	3	3
34C	3	90	270
105N	3	50	150
105C	3	100	300
62N	3	30	90
62C	2	95	190
104N	2	30	60
104C	3	100	300
135N	1	5	5
135C	2	100	200
96N	3	30	90
96C	3	100	300
91N	1	5	5
91C	3	90	270
233N	3	50	150
233C	2	95	190
11N	1	40	40
11C	2	80	160
6N	2	15	30
6C	2	75	150
82N	2	20	40
82C	2	70	140
78N	2	5	10
78C	3	85	255
21N	3	70	210
21C	3	90	270
223N	2	50	100
223C	3	100	300
3N	1	5	5
3C	2	100	200
225N	1	10	10
225C	1	50	50
239N	1	60	60
239C	1	90	90
67N	2	10	20
67C	1	50	50
158N	2	5	10
158C	2	75	150
