# Supplementary material for: Evidence for an oncogenic role of HOXC6 in human non-small cell lung cancer
Source: PeerJ. 2019 Apr 9;7:e6629. doi: 10.7717/peerj.6629 (PMC6461029; doi:10.7717/peerj.6629)
Supplement: Supplemental Information 1 [file peerj-07-6629-s001.zip › RAW DATA/Fig. 2A A549 and PC9 WB.xlsx]

## Sheet: Sheet1
Sample Name	Normalized grayscale value
A549	0.097825
A549-NEO	0.0596735
A549-HOXC6	2.60695
PC9	0.153301
PC9-NEO	0.326762
PC9-HOXC6	1.33752
