# Supplementary material for: Evidence for an oncogenic role of HOXC6 in human non-small cell lung cancer
Source: PeerJ. 2019 Apr 9;7:e6629. doi: 10.7717/peerj.6629 (PMC6461029; doi:10.7717/peerj.6629)
Supplement: Supplemental Information 1 [file peerj-07-6629-s001.zip › RAW DATA/Fig. 2C proliferation.xlsx]

## Sheet: Sheet1
Time（hour）	A549-NEO						A549-HOXC6
0	5.53651	4.68149	4.39427	4.40139	5.23845	5.49679	4.23547	4.34032	4.2153	5.28667	4.65932	4.8041
6	8.24512	6.95817	6.06805	6.58578	7.47458	8.74813	8.02222	7.39224	7.34037	8.98341	7.68429	8.98444
12	10.9619	9.14208	7.82618	8.43322	9.59798	11.1101	9.5749	9.16563	9.35131	11.5276	10.3902	10.7334
18	13.2682	11.2811	9.7505	10.7665	11.9225	13.8006	13.9329	13.8444	13.2009	17.0918	14.0373	15.5028
24	16.3939	13.9839	11.8922	12.8908	14.3669	16.4684	17.1926	17.7121	15.8951	21.4047	16.7673	19.3608
30	19.7975	17.6571	13.7152	15.9414	18.667	20.4472	22.1459	21.6385	20.7503	26.2428	21.1867	25.4416
36	24.3733	20.4665	16.7938	18.0004	19.9324	24.4243	29.1069	29.9628	27.0864	34.2442	28.7684	32.4603
42	29.8711	27.0834	21.7601	23.126	26.5818	30.6716	39.0877	39.2223	34.7131	46.9423	35.6489	40.5667
48	36.9083	34.1779	27.6315	30.0939	33.8062	39.7737	52.0625	50.7149	48.4487	59.5793	49.3382	52.2912
54	45.0218	41.6285	34.5571	38.3025	41.8894	48.724	65.7819	69.2155	65.3614	74.3413	64.3613	71.6033
60	56.8155	53.1615	44.535	47.4331	53.7535	60.4322	77.7539	80.003	74.1279	87.3109	77.6648	83.2626
66	64.9258	61.2957	52.3516	56.0682	59.2425	68.0779	88.8284	91.7372	88.8886	94.7584	90.0888	92.9216
72	73.9605	67.7291	58.5799	65.8114	69.8417	75.6603	94.5256	96.9969	95.909	98.9576	96.9112	98.2589
Time（hour）	PC9-NEO						PA9-HOXC6
0	20.3875	20.1862	20.3363	20.2828	20.0833	20.4348	19.2587	20.0576	20.6997	21.2534	20.2693	21.2444
6	23.5723	23.5992	23.5667	24.2772	23.8513	23.9759	22.5318	24.1412	24.9618	24.9912	23.6244	24.9845
12	26.249	26.9416	26.978	27.8798	26.6441	27.9283	25.8942	28.5712	29.7531	30.4641	28.208	29.3214
18	29.5357	30.7371	30.9803	31.5017	31.0184	31.6666	31.2429	34.6755	36.2791	35.8592	34.6848	35.5715
24	33.2601	34.5876	34.5031	36.1387	34.8597	36.0531	38.6636	42.5303	43.8734	46.7278	44.3086	43.2129
30	36.247	37.8323	39.1524	40.2839	39.7294	40.3518	46.6133	53.0353	54.8203	56.762	53.2493	52.4362
36	39.9373	42.3239	43.6492	45.402	45.2668	45.3365	55.3612	62.1397	63.9932	66.9456	63.2434	60.9874
42	43.0811	45.7888	47.6818	50.1931	48.8329	49.7029	63.5855	72.1397	73.5456	76.6991	71.9996	69.7106
48	46.5573	48.9075	51.9524	55.5757	53.7879	53.8479	71.7786	80.0991	81.943	84.0992	80.3273	77.7394
54	50.2529	52.3444	56.9532	60.377	58.5529	59.1471	78.7362	86.488	88.2139	90.0489	86.0297	83.9822
60	52.9418	55.6684	60.7057	64.9616	63.0833	63.8832	84.6782	91.521	92.0301	93.799	89.8752	89.5024
66	55.6023	59.1074	64.5745	69.516	67.0286	68.8384	88.9838	94.8697	95.0279	96.1174	92.6374	92.908
72	57.9045	60.6289	67.9554	73.6778	70.5574	72.1852	92.2077	97.2328	96.9051	98.0897	94.6949	95.2278
