# Supplementary material for: Evidence for an oncogenic role of HOXC6 in human non-small cell lung cancer
Source: PeerJ. 2019 Apr 9;7:e6629. doi: 10.7717/peerj.6629 (PMC6461029; doi:10.7717/peerj.6629)
Supplement: Supplemental Information 1 [file peerj-07-6629-s001.zip › RAW DATA/Fig. 2D Flow cytomtry.xlsx]

## Sheet: Sheet1
A549-NEO	A549-HOXC6
1280	152
1369	180
1339	166
PC9-NEO	PC9-HOXC6
12416	1325
14798	1569
11846	1198
